# Supplementary material for: Sonographic Assessment of Fetometric Parameters in Pigs of Different Prolific Genotypes for Gestational Age Estimation
Source: Animals (Basel). 2026 Jan 22;16(2):349. doi: 10.3390/ani16020349 (PMC12837421; doi:10.3390/ani16020349)
Supplement: Supplementary file 1 [file animals-16-00349-s001.zip]

Archive with 1 entries (1 files):
- animals-4075644-supplementary.pdf
